# Supplementary material for: Ultra-Low Percolation Threshold Induced by Thermal Treatments in Co-Continuous Blend-Based PP/PS/MWCNTs Nanocomposites
Source: Nanomaterials (Basel). 2021 Jun 21;11(6):1620. doi: 10.3390/nano11061620 (PMC8234504; doi:10.3390/nano11061620)
Supplement: Supplementary file 1 [file nanomaterials-11-01620-s001.zip]

Archive with 1 entries (1 files):
- nanomaterials-1246145-supplementary.pdf
